# Supplementary material for: Effect of Titanium Dioxide (TiO2) Incorporation on the Properties of Glass Ionomer Cements: A Systematic Review
Source: Materials (Basel). 2026 Jul 2;19(13):2827. doi: 10.3390/ma19132827 (PMC13362690; doi:10.3390/ma19132827)
Supplement: Supplementary file 1 [file materials-19-02827-s001.zip]

Archive with 1 entries (1 files):
- materials-4372435-supplementary.pdf
